# Supplementary material for: Adsorption and Purification of Baicalin from Scutellaria baicalensis Georgi Extract by Ionic Liquids (ILs) Grafted Silica
Source: Molecules. 2021 Apr 16;26(8):2322. doi: 10.3390/molecules26082322 (PMC8073518; doi:10.3390/molecules26082322)
Supplement: Supplementary file 1 [file molecules-26-02322-s001.zip]

Archive with 1 entries (1 files):
- molecules-1169625-supplementary.pdf
